# Supplementary material for: trans-Bis(5-carb­oxy-2-methyl-1H-imidazole-4-carboxyl­ato-κ2 N 3,O 4)copper(II)
Source: Acta Crystallogr Sect E Struct Rep Online. 2009 May 14;65(Pt 6):m637. doi: 10.1107/S1600536809016791 (PMC2969817; doi:10.1107/S1600536809016791)
Supplement: Supplementary file 2 [file e-65-0m637-Isup2.hkl]

# 
# h,k,l, Fc-squared, Fo-squared, sigma(Fo-squared) and status flag 
# 
data_I
_shelx_title ' zh in P2(1)/n' 
_shelx_refln_list_code          4 
_shelx_F_calc_maximum      115.43 
_exptl_crystal_F_000       406.00 
_reflns_d_resolution_high  0.7701 
 
loop_ 
 _symmetry_equiv_pos_as_xyz 
 'x, y, z' 
 '-x+1/2, y+1/2, -z+1/2' 
 '-x, -y, -z' 
 'x-1/2, -y-1/2, z-1/2' 
 
_cell_length_a     7.3780 
_cell_length_b     7.5751 
_cell_length_c    12.8632 
_cell_angle_alpha  90.000 
_cell_angle_beta  101.287 
_cell_angle_gamma  90.000 
 
_shelx_F_squared_multiplier     1.000 
 
loop_ 
 _refln_index_h 
 _refln_index_k 
 _refln_index_l 
 _refln_F_squared_calc 
 _refln_F_squared_meas 
 _refln_F_squared_sigma 
 _refln_observed_status 
   2   0   0       11.61        6.23      0.58 o 
   4   0   0     1734.68     1820.41     27.49 o 
   6   0   0     2311.09     2318.88     32.22 o 
   8   0   0      334.39      337.41     13.66 o 
   1   1   0     1202.25     1180.31     11.94 o 
   2   1   0      349.40      319.30      2.86 o 
   3   1   0     1998.58     1839.36     19.39 o 
   4   1   0     1275.07     1408.75     13.32 o 
   5   1   0      639.86      590.51      6.73 o 
   6   1   0        0.92        4.61      1.95 o 
   7   1   0       55.75       61.08      4.02 o 
   8   1   0        9.50       14.61      2.38 o 
   9   1   0      315.23      297.69      7.18 o 
   0   2   0      200.72      255.59      2.75 o 
   1   2   0     1679.79     1805.04     18.30 o 
   2   2   0     3235.01     3069.24     21.31 o 
   3   2   0      142.29      156.83      2.91 o 
   4   2   0      534.50      503.85      6.34 o 
   5   2   0       84.55       79.43      3.14 o 
   6   2   0       98.38      110.12      5.66 o 
   7   2   0       91.71       84.81      3.72 o 
   8   2   0      784.78      778.78      9.29 o 
   9   2   0        0.27        0.34      1.75 o 
   1   3   0      641.85      617.85      5.24 o 
   2   3   0      523.94      559.94      7.65 o 
   3   3   0     4057.05     4101.01     31.63 o 
   4   3   0       17.78       17.22      0.97 o 
   5   3   0     1170.15     1271.28     19.97 o 
   6   3   0        3.91        5.08      1.66 o 
   7   3   0      709.95      735.41     16.84 o 
   8   3   0       13.28       10.60      3.03 o 
   0   4   0      457.92      467.39     15.31 o 
   1   4   0       31.54       31.78      1.47 o 
   2   4   0       95.43       76.25      1.64 o 
   3   4   0      182.42      190.88      4.74 o 
   4   4   0      666.02      652.41      7.78 o 
   5   4   0      122.70      117.86      4.24 o 
   6   4   0      744.28      751.74     13.74 o 
   7   4   0      282.48      274.87     14.28 o 
   8   4   0      128.43      133.31      5.96 o 
   1   5   0      628.46      614.56      5.78 o 
   2   5   0      190.45      188.05      5.94 o 
   3   5   0      509.59      479.66      8.19 o 
   4   5   0      327.63      315.17      8.38 o 
   5   5   0      584.52      593.30     10.44 o 
   6   5   0       16.28       18.55      2.92 o 
   7   5   0       29.70       33.47      3.95 o 
   8   5   0       36.31       34.26      4.06 o 
   0   6   0      524.26      552.17      7.54 o 
   1   6   0       83.68       78.42      2.96 o 
   2   6   0      815.71      817.46     10.25 o 
   3   6   0       52.29       53.25      2.71 o 
   4   6   0      177.92      188.96      7.81 o 
   5   6   0        0.38        3.96      2.72 o 
   6   6   0      218.50      231.63      6.90 o 
   7   6   0        0.53        1.98      2.25 o 
   1   7   0      516.75      536.19     10.82 o 
   2   7   0       93.37       89.95      7.51 o 
   3   7   0      275.06      277.16      7.16 o 
   4   7   0        9.10        7.24      1.59 o 
   5   7   0       51.32       58.18      3.85 o 
   6   7   0        1.29        0.85      2.04 o 
   0   8   0       17.64       18.95      4.84 o 
   1   8   0       22.41       23.79      4.63 o 
   2   8   0      402.36      412.70     10.32 o 
   3   8   0       85.76       81.75      4.60 o 
   4   8   0       50.42       54.69      4.21 o 
   5   8   0        6.94        6.06      3.50 o 
   1   9   0       64.45       61.91      9.14 o 
   2   9   0        0.05       -1.56      2.27 o 
   3   9   0       20.06       18.47      3.32 o 
  -9   0   1      344.08      328.86      9.25 o 
  -7   0   1      176.21      156.89      5.85 o 
  -5   0   1        5.55        3.65      2.13 o 
  -3   0   1     3827.39     3689.42     51.45 o 
   1   0   1      111.72      135.66      1.44 o 
   3   0   1     2745.89     2841.02     28.79 o 
   5   0   1     2547.98     2618.58     19.57 o 
   7   0   1      171.03      180.35      6.65 o 
   9   0   1       43.83       48.61      4.51 o 
  -9   1   1       11.20       14.63      2.22 o 
  -8   1   1      389.28      384.98      6.37 o 
  -7   1   1       72.22       81.79      3.20 o 
  -6   1   1      539.55      563.92     10.42 o 
  -5   1   1      342.65      343.24      5.28 o 
  -4   1   1     4466.63     4439.70     34.73 o 
  -3   1   1      170.29      225.49      4.34 o 
  -2   1   1      677.02      636.77      5.03 o 
  -1   1   1      865.24      886.48      7.81 o 
   0   1   1     8019.67     5779.39     75.61 o 
   1   1   1      150.83      154.67      2.58 o 
   2   1   1     6204.37     5899.65     53.50 o 
   3   1   1     2648.79     2956.23     31.32 o 
   4   1   1     1987.46     2005.90     21.23 o 
   5   1   1      675.45      729.00      9.22 o 
   6   1   1      314.04      326.01      7.29 o 
   7   1   1      101.76      101.42      4.10 o 
   8   1   1      380.10      360.46      6.82 o 
   9   1   1       16.27       22.15      3.24 o 
  -9   2   1      211.96      227.82      7.84 o 
  -8   2   1      260.63      231.28      7.30 o 
  -7   2   1      921.11      920.76     16.81 o 
  -6   2   1      311.70      307.73      7.67 o 
  -5   2   1     1033.16     1064.94      9.19 o 
  -4   2   1       22.15       23.48      2.09 o 
  -3   2   1     1386.36     1381.61     15.68 o 
  -2   2   1      180.84      152.88      3.26 o 
  -1   2   1    13323.63    11740.33    173.43 o 
   0   2   1      903.56      912.72      9.98 o 
   1   2   1       33.96       49.00      0.70 o 
   2   2   1      215.74      232.37      3.08 o 
   3   2   1     2805.89     2816.78     19.01 o 
   4   2   1      562.92      609.93      6.08 o 
   5   2   1     1515.55     1496.46     13.55 o 
   6   2   1      538.14      526.03      9.95 o 
   7   2   1      536.43      539.39     11.93 o 
   8   2   1        6.51        6.26      1.76 o 
   9   2   1      134.55      121.28      7.03 o 
  -9   3   1        3.86        4.19      2.90 o 
  -8   3   1      103.39      106.82      5.24 o 
  -7   3   1        4.29        4.79      1.35 o 
  -6   3   1     1034.69     1112.40     18.38 o 
  -5   3   1       20.93       23.00      2.46 o 
  -4   3   1      307.19      253.56      4.44 o 
  -3   3   1       38.91       33.88      2.34 o 
  -2   3   1       33.27       20.95      1.56 o 
  -1   3   1      774.43      815.25      8.97 o 
   0   3   1     1570.32     1415.11     15.49 o 
   1   3   1       78.53       99.04      2.18 o 
   2   3   1      249.51      203.07      2.88 o 
   3   3   1      152.74      141.99      5.31 o 
   4   3   1      323.88      293.79      3.04 o 
   5   3   1       12.98       16.16      1.83 o 
   6   3   1      128.58      133.78      6.12 o 
   7   3   1        5.70        7.41      1.70 o 
   8   3   1      740.54      758.29     11.02 o 
  -8   4   1        1.43        8.18      4.88 o 
  -7   4   1      429.23      441.41      7.61 o 
  -6   4   1        0.95        4.27      1.41 o 
  -5   4   1     1181.40     1219.57     13.55 o 
  -4   4   1       33.25       32.11      2.48 o 
  -3   4   1      645.37      648.04      8.21 o 
  -2   4   1       77.16       60.24      1.55 o 
  -1   4   1     1438.84     1437.08     10.82 o 
   0   4   1        7.94        6.71      0.64 o 
   1   4   1     2252.81     2133.69     17.84 o 
   2   4   1        0.62        2.15      1.23 o 
   3   4   1       10.18       10.72      2.25 o 
   4   4   1       81.67       75.84      2.20 o 
   5   4   1      412.18      420.27      7.97 o 
   6   4   1      269.31      260.82      8.67 o 
   7   4   1      224.02      222.79      7.27 o 
   8   4   1       51.56       54.61      4.70 o 
  -8   5   1      273.93      273.04      9.51 o 
  -7   5   1      142.43      140.59      5.99 o 
  -6   5   1      159.20      157.00      6.09 o 
  -5   5   1        0.92        2.11      0.90 o 
  -4   5   1      441.99      453.78      6.24 o 
  -3   5   1      125.39      130.81      2.57 o 
  -2   5   1      771.49      781.18      5.65 o 
  -1   5   1       68.33       73.37      1.75 o 
   0   5   1      749.52      776.98      6.90 o 
   1   5   1       27.62       32.39      2.05 o 
   2   5   1     2077.53     2104.69     13.69 o 
   3   5   1        1.12        0.55      1.46 o 
   4   5   1      276.95      286.23     11.71 o 
   5   5   1       28.73       27.71      3.07 o 
   6   5   1      512.87      523.11     15.78 o 
   7   5   1      195.24      196.33      6.95 o 
  -7   6   1      112.54      101.50      5.28 o 
  -6   6   1       15.14        8.15      2.55 o 
  -5   6   1        4.97        8.38      4.68 o 
  -4   6   1       16.29       17.25      2.12 o 
  -3   6   1     1070.86     1095.29     22.84 o 
  -2   6   1        0.47        3.08      1.34 o 
  -1   6   1      159.78      145.32      4.30 o 
   0   6   1        8.21       11.09      1.51 o 
   1   6   1      652.35      665.13      9.43 o 
   2   6   1        1.75        2.64      1.37 o 
   3   6   1      850.82      897.99     24.67 o 
   4   6   1       37.06       41.47      3.32 o 
   5   6   1      118.78      125.90      6.03 o 
   6   6   1       10.51        6.33      2.31 o 
   7   6   1       73.77       69.27      7.52 o 
  -6   7   1      193.30      196.79      7.96 o 
  -5   7   1      136.82      136.66      5.55 o 
  -4   7   1        3.01        3.52      1.85 o 
  -3   7   1        0.04        0.46      2.34 o 
  -2   7   1      494.77      528.29     10.35 o 
  -1   7   1      140.83      159.48      7.91 o 
   0   7   1      151.86      134.42     10.91 o 
   1   7   1      132.91      135.74     10.11 o 
   2   7   1      193.58      197.05      5.47 o 
   3   7   1       16.17       15.14      2.04 o 
   4   7   1       91.03       91.27      6.67 o 
   5   7   1        0.07        0.06      1.99 o 
   6   7   1      244.06      243.35      7.58 o 
  -5   8   1      155.15      175.98      9.39 o 
  -4   8   1       33.53       29.27      3.45 o 
  -3   8   1       20.36       23.06      4.01 o 
  -2   8   1        7.16        5.99      4.96 o 
  -1   8   1      103.37      102.55      8.72 o 
   0   8   1        5.86        4.60      1.71 o 
   1   8   1      279.03      284.53     10.88 o 
   2   8   1       65.79       65.64      6.90 o 
   3   8   1       71.15       70.42      4.40 o 
   4   8   1        0.13        0.88      2.85 o 
   5   8   1      155.53      170.42     10.60 o 
  -3   9   1        2.29        0.99      2.27 o 
  -2   9   1      310.88      296.38     18.55 o 
  -1   9   1        6.01        3.95      1.88 o 
   0   9   1        9.21        7.72      2.77 o 
   1   9   1       37.65       29.34      5.76 o 
   2   9   1       46.56       42.31      5.89 o 
   3   9   1       12.95       13.69      7.54 o 
  -8   0   2      338.98      347.13      8.77 o 
  -6   0   2     2157.21     2209.33     23.82 o 
  -4   0   2     1333.43     1331.93     20.10 o 
  -2   0   2      197.24      245.93      5.13 o 
   0   0   2    12665.41     7575.02     94.07 o 
   2   0   2     4778.95     4821.25     65.44 o 
   4   0   2     1503.10     1405.50     16.12 o 
   6   0   2      458.08      471.82     13.35 o 
   8   0   2      286.19      280.48     14.29 o 
  -9   1   2      204.11      194.86      5.97 o 
  -8   1   2       83.72       74.97      3.53 o 
  -7   1   2      365.63      369.99      6.13 o 
  -6   1   2      437.58      477.19      7.90 o 
  -5   1   2      467.07      414.74      6.40 o 
  -4   1   2        0.34        2.47      1.43 o 
  -3   1   2       51.96       84.24      2.56 o 
  -2   1   2      149.11      170.05      2.56 o 
  -1   1   2    10076.35     8476.06    105.82 o 
   0   1   2       16.26       22.55      0.56 o 
   1   1   2     4057.73     3688.96     32.03 o 
   2   1   2      329.31      337.10      3.48 o 
   3   1   2     3356.38     3434.32     24.87 o 
   4   1   2       14.39       30.23      1.17 o 
   5   1   2      926.03      957.74      7.78 o 
   6   1   2      315.77      307.77      6.01 o 
   7   1   2     1181.63     1220.72     10.37 o 
   8   1   2        1.67        3.52      1.78 o 
   9   1   2      162.04      149.83      6.44 o 
  -9   2   2        8.81        4.06      1.45 o 
  -8   2   2      348.61      354.22      8.07 o 
  -7   2   2       11.34       10.78      2.21 o 
  -6   2   2      107.67      117.98      4.16 o 
  -5   2   2        0.16        1.02      1.30 o 
  -4   2   2     1860.32     1959.84     17.06 o 
  -3   2   2       23.41       25.31      1.71 o 
  -2   2   2     3418.15     3140.75     31.04 o 
   0   2   2      192.41      211.60      2.20 o 
   1   2   2       90.26       90.68      1.23 o 
   2   2   2     1964.81     1897.11     13.69 o 
   3   2   2       11.12       10.63      0.80 o 
   4   2   2     2333.31     2320.64     19.11 o 
   5   2   2      202.83      204.91      4.45 o 
   6   2   2       10.74       10.24      2.11 o 
   7   2   2       40.67       44.85      2.62 o 
   8   2   2      431.01      425.58      7.58 o 
  -9   3   2      366.26      389.01      9.79 o 
  -8   3   2      127.81      120.91      5.04 o 
  -7   3   2      319.62      347.61      6.42 o 
  -6   3   2        4.40        3.89      1.49 o 
  -5   3   2     1988.72     2061.67     18.27 o 
  -4   3   2      321.32      351.71      5.12 o 
  -3   3   2     2957.10     3070.73     27.10 o 
  -2   3   2      168.59      182.55      3.73 o 
  -1   3   2     2134.58     2141.74     17.47 o 
   0   3   2      106.33      122.53      3.30 o 
   1   3   2     1363.00     1386.46     22.83 o 
   2   3   2      148.20      161.41      3.15 o 
   3   3   2        5.09       10.63      2.57 o 
   4   3   2      291.76      299.62      3.55 o 
   5   3   2      608.58      657.96     10.31 o 
   6   3   2      321.41      334.99     10.90 o 
   7   3   2      464.94      456.71     11.80 o 
   8   3   2        6.70        3.29      1.51 o 
  -8   4   2       77.22       65.80      4.31 o 
  -7   4   2        6.12        4.46      2.18 o 
  -6   4   2      240.28      251.94      6.75 o 
  -5   4   2       60.22       59.97      3.38 o 
  -4   4   2     2090.16     2183.07     17.50 o 
  -3   4   2       12.48       11.51      1.15 o 
  -2   4   2     1156.47     1190.16      9.48 o 
  -1   4   2      838.03      922.84      7.57 o 
   0   4   2     1591.03     1496.26     17.18 o 
   1   4   2        6.05        3.26      0.93 o 
   2   4   2      965.02      940.02     20.20 o 
   3   4   2       13.21        9.37      1.35 o 
   4   4   2      656.90      665.75     11.23 o 
   5   4   2      480.39      487.70      9.06 o 
   6   4   2      898.80      880.30     18.17 o 
   7   4   2      260.93      257.16     15.04 o 
   8   4   2      129.74      129.18      6.72 o 
  -8   5   2        4.34        6.74      4.68 o 
  -7   5   2      244.96      268.06      9.59 o 
  -6   5   2        0.52        1.28      1.28 o 
  -5   5   2       36.51       31.97      1.98 o 
  -4   5   2       40.20       37.14      1.89 o 
  -3   5   2      795.61      828.00      7.52 o 
  -2   5   2       24.22       24.07      1.33 o 
  -1   5   2      541.27      510.98      5.23 o 
   0   5   2      991.70     1080.49     10.81 o 
   1   5   2       63.97       51.70      3.81 o 
   2   5   2      101.97       94.52      2.94 o 
   3   5   2      254.05      235.96      4.82 o 
   4   5   2       51.04       59.81      3.11 o 
   5   5   2      426.30      455.67     11.62 o 
   6   5   2        0.74        1.02      2.58 o 
   7   5   2       19.01       21.31      3.57 o 
  -7   6   2        2.13        4.60      2.60 o 
  -6   6   2      384.49      392.86      8.35 o 
  -5   6   2        4.50        4.78      1.87 o 
  -4   6   2        4.88        5.63      1.85 o 
  -3   6   2      353.99      366.96      7.53 o 
  -2   6   2      593.59      642.04      7.87 o 
  -1   6   2       19.82       27.78      2.57 o 
   0   6   2      458.34      458.89      6.20 o 
   1   6   2      120.83      133.14      3.74 o 
   2   6   2      564.20      585.71      9.70 o 
   3   6   2       12.01       12.80      1.82 o 
   4   6   2      383.37      402.85     10.45 o 
   5   6   2      103.47      102.91      5.62 o 
   6   6   2      292.70      291.93     16.08 o 
   7   6   2        7.57        5.11      2.30 o 
  -6   7   2        0.08        1.97      2.03 o 
  -5   7   2       96.03      101.93      4.70 o 
  -4   7   2       74.49       71.75      3.32 o 
  -3   7   2      323.71      338.81      5.89 o 
  -2   7   2        8.91       12.27      3.64 o 
  -1   7   2       89.23       96.75      7.14 o 
   0   7   2       10.61        7.39      1.87 o 
   1   7   2      714.89      733.48      9.88 o 
   2   7   2        5.02        6.15      1.56 o 
   3   7   2      708.45      764.81      9.13 o 
   4   7   2       10.54       14.09      3.68 o 
   5   7   2      130.23      132.16      5.92 o 
   6   7   2        0.03       -0.78      2.19 o 
  -5   8   2       32.00       21.88      4.85 o 
  -4   8   2       66.13       70.21      7.73 o 
  -3   8   2        6.68        6.23      2.34 o 
  -2   8   2       41.26       42.13      7.62 o 
  -1   8   2        6.18        3.89      1.97 o 
   0   8   2       99.43      108.99     10.74 o 
   1   8   2       34.22       32.63      6.66 o 
   2   8   2      123.17      120.72      5.44 o 
   3   8   2       19.02       14.95      2.42 o 
   4   8   2        1.21        5.45      2.76 o 
   5   8   2       18.41       12.30      4.00 o 
  -3   9   2       43.92       49.47      5.74 o 
  -2   9   2        1.37        0.20      1.58 o 
  -1   9   2       12.66       16.68      3.94 o 
   0   9   2        0.98        1.35      2.18 o 
   1   9   2      218.64      218.27      8.38 o 
   2   9   2        0.03       -0.83      2.23 o 
   3   9   2        3.61        5.69      2.80 o 
  -9   0   3     1009.85     1000.37     26.50 o 
  -7   0   3       30.00       27.90      5.93 o 
  -5   0   3     1298.96     1260.59     25.65 o 
  -3   0   3     2588.92     2442.75     24.72 o 
  -1   0   3       70.34       53.87      1.70 o 
   1   0   3     7146.13     6196.01     84.09 o 
   3   0   3     3180.32     3128.60     24.56 o 
   5   0   3     1402.64     1511.64     17.49 o 
   7   0   3     1518.75     1565.28     16.51 o 
  -9   1   3       14.38       16.18      2.44 o 
  -8   1   3      255.01      258.24      5.91 o 
  -7   1   3        9.78        8.75      2.05 o 
  -6   1   3      296.53      275.72      4.32 o 
  -5   1   3       29.10       32.94      2.66 o 
  -4   1   3     1162.94     1155.58     10.19 o 
  -3   1   3     1151.00     1231.32      9.73 o 
  -2   1   3     1333.11     1281.16      9.55 o 
  -1   1   3      244.15      232.80      1.76 o 
   0   1   3      710.25      701.99      7.46 o 
   1   1   3     2615.04     2652.54     18.55 o 
   2   1   3       48.93       21.18      0.88 o 
   3   1   3      489.85      569.64      5.33 o 
   4   1   3     2649.17     2779.63     17.95 o 
   5   1   3       12.46       11.96      1.66 o 
   6   1   3      945.92      956.22     13.83 o 
   7   1   3       23.88       26.52      2.37 o 
   8   1   3       79.50       77.26      4.32 o 
  -9   2   3       94.04       96.43      5.45 o 
  -8   2   3      291.67      291.57      6.69 o 
  -7   2   3      920.34      969.72     21.73 o 
  -6   2   3      412.19      438.35      7.37 o 
  -5   2   3     1305.28     1383.77     11.51 o 
  -4   2   3        2.33        2.83      1.04 o 
  -3   2   3      297.79      228.01      5.90 o 
  -2   2   3      283.66      281.14      2.87 o 
  -1   2   3    11364.85     9985.54    166.29 o 
   0   2   3     1339.64     1308.92      9.04 o 
   1   2   3      517.06      477.87      4.36 o 
   2   2   3     1912.40     2067.86     15.02 o 
   3   2   3     2081.25     2034.13     17.77 o 
   4   2   3        4.70        6.69      1.12 o 
   5   2   3      234.53      221.84      4.67 o 
   6   2   3       57.06       57.13      2.54 o 
   7   2   3      651.81      680.01     13.82 o 
   8   2   3       41.25       41.66      2.83 o 
  -9   3   3      127.56      130.83      6.91 o 
  -8   3   3      116.30      114.48      4.98 o 
  -7   3   3       36.73       33.32      3.12 o 
  -6   3   3      703.06      705.50     12.55 o 
  -5   3   3       34.68       41.77      2.90 o 
  -4   3   3      863.49      921.46     10.11 o 
  -3   3   3      325.88      358.15      4.22 o 
  -2   3   3     4322.90     4406.16     40.88 o 
  -1   3   3        0.04        1.63      0.71 o 
   0   3   3     1237.00     1137.19     11.70 o 
   1   3   3       87.60       75.01      1.97 o 
   2   3   3     2654.42     2667.16     18.28 o 
   3   3   3        0.12        0.85      0.67 o 
   4   3   3      856.43      847.23      6.05 o 
   5   3   3       42.33       39.91      2.40 o 
   6   3   3       81.95       89.50      4.33 o 
   7   3   3       36.27       31.90      2.14 o 
   8   3   3      249.16      248.86      6.64 o 
  -8   4   3       12.59        9.51      1.97 o 
  -7   4   3      196.13      208.32      6.13 o 
  -6   4   3       51.42       55.02      2.93 o 
  -5   4   3      549.67      566.83     11.10 o 
  -4   4   3      393.14      393.51      6.65 o 
  -3   4   3      578.19      538.95      5.71 o 
  -2   4   3     2011.12     2253.11     16.74 o 
  -1   4   3       14.22       11.82      1.10 o 
   0   4   3      665.15      736.54      7.77 o 
   1   4   3     2858.23     2968.99     24.12 o 
   2   4   3       22.24       26.05      1.69 o 
   3   4   3      123.16       97.35      1.95 o 
   4   4   3      180.74      181.14      3.35 o 
   5   4   3        4.14        5.70      1.25 o 
   6   4   3       31.05       29.47      3.27 o 
   7   4   3      247.85      252.72      8.22 o 
   8   4   3        2.91        3.03      2.44 o 
  -8   5   3      169.25      156.32      6.71 o 
  -7   5   3        5.32        4.66      1.45 o 
  -6   5   3      309.02      301.06      7.94 o 
  -5   5   3       66.21       51.56      3.21 o 
  -4   5   3      931.75      991.97     14.70 o 
  -3   5   3      169.78      177.35      4.13 o 
  -2   5   3      381.15      359.51      6.24 o 
  -1   5   3       64.34       65.48      2.35 o 
   0   5   3     1740.52     1753.27     14.78 o 
   1   5   3        9.75       19.63      2.29 o 
   2   5   3     1261.54     1290.14     19.62 o 
   3   5   3       10.41       10.75      2.99 o 
   4   5   3      476.87      493.33     10.26 o 
   5   5   3       36.83       34.97      5.10 o 
   6   5   3      327.38      316.56     12.05 o 
   7   5   3      102.00       85.93      7.18 o 
  -7   6   3      175.84      163.66      6.11 o 
  -6   6   3       22.06       21.84      2.92 o 
  -5   6   3       16.31       11.53      1.92 o 
  -4   6   3        1.11        1.66      1.93 o 
  -3   6   3      296.76      315.57      5.52 o 
  -2   6   3       21.18       18.28      1.30 o 
  -1   6   3      283.01      269.51      5.01 o 
   0   6   3        3.34        2.48      1.10 o 
   1   6   3      189.14      199.55      5.15 o 
   2   6   3      172.10      178.82      6.01 o 
   3   6   3      310.13      296.29      7.06 o 
   4   6   3      207.36      198.88      4.66 o 
   5   6   3      739.69      744.98     20.45 o 
   6   6   3        8.96        9.27      3.38 o 
  -6   7   3       77.59       84.71      5.32 o 
  -5   7   3       29.20       27.09      4.53 o 
  -4   7   3       23.80       26.24      2.22 o 
  -3   7   3       36.86       36.39      2.62 o 
  -2   7   3       46.73       44.63      4.35 o 
  -1   7   3        4.35        5.66      1.37 o 
   0   7   3      163.67      179.24      4.81 o 
   1   7   3      105.65      104.76      4.94 o 
   2   7   3       66.81       64.41      4.05 o 
   3   7   3        0.34        0.00      1.46 o 
   4   7   3      100.63      102.21      4.86 o 
   5   7   3       24.68       29.20      3.40 o 
   6   7   3      194.13      194.44     24.27 o 
  -5   8   3       55.95       64.34      5.84 o 
  -4   8   3        0.05       -0.63      2.02 o 
  -3   8   3      353.71      363.19     16.26 o 
  -2   8   3       92.68       90.24      7.40 o 
  -1   8   3      174.19      180.16     11.14 o 
   0   8   3        7.34        5.46      1.44 o 
   1   8   3      236.82      227.08      8.63 o 
   2   8   3       41.64       38.93      2.74 o 
   3   8   3       83.60       88.57      3.78 o 
   4   8   3       23.40       22.45      3.01 o 
  -3   9   3        3.97        3.02      1.89 o 
  -2   9   3      129.70      119.64     10.73 o 
  -1   9   3       20.07       18.61      3.44 o 
   0   9   3        2.59        4.55      1.82 o 
   1   9   3        8.79        5.12      2.54 o 
   2   9   3      112.07      103.96      9.02 o 
   3   9   3        8.95       10.78      3.42 o 
  -8   0   4      213.08      226.44      9.31 o 
  -6   0   4      992.03      992.91     15.89 o 
  -4   0   4      513.18      424.91      9.37 o 
  -2   0   4      146.53      163.34      4.38 o 
   0   0   4       24.38       12.61      0.63 o 
   2   0   4     5488.37     5196.72     40.83 o 
   4   0   4        7.82       11.25      1.90 o 
   6   0   4     2707.63     2832.63     36.31 o 
   8   0   4      229.45      202.54      6.85 o 
  -9   1   4      300.64      290.42      6.75 o 
  -8   1   4       16.95       16.92      3.67 o 
  -7   1   4      841.09      858.03     15.12 o 
  -6   1   4      370.54      382.26      5.11 o 
  -5   1   4     1502.05     1599.45     13.42 o 
  -4   1   4     1296.12     1410.42      9.62 o 
  -3   1   4     1173.49     1158.97      8.06 o 
  -2   1   4      635.19      680.70      4.79 o 
  -1   1   4     1287.76     1244.46      8.21 o 
   0   1   4      342.18      422.51      3.90 o 
   1   1   4     1265.62     1208.15      8.31 o 
   2   1   4      438.60      477.55      4.16 o 
   3   1   4     4201.65     4368.88     27.62 o 
   4   1   4      118.55      118.28      2.44 o 
   5   1   4      174.80      163.14      2.89 o 
   6   1   4       46.85       39.51      2.40 o 
   7   1   4      487.02      500.46     10.73 o 
   8   1   4       27.97       24.23      2.42 o 
  -9   2   4        0.30        1.32      1.50 o 
  -8   2   4       53.08       64.77      4.67 o 
  -7   2   4       78.77       78.51      4.72 o 
  -6   2   4      584.79      576.70     10.60 o 
  -5   2   4      207.62      207.18      8.31 o 
  -4   2   4      574.13      552.15      6.00 o 
  -3   2   4      356.75      359.26      4.15 o 
  -2   2   4     3044.09     3114.67     19.52 o 
  -1   2   4        5.96        7.89      0.64 o 
   0   2   4     3447.19     3250.88     18.35 o 
   1   2   4       65.84       67.77      1.69 o 
   2   2   4      165.97      134.09      2.43 o 
   3   2   4       32.41       20.93      1.31 o 
   4   2   4     2716.82     2885.44     13.80 o 
   5   2   4        0.35        2.23      1.52 o 
   6   2   4      250.24      264.07      5.62 o 
   7   2   4        8.66        9.72      1.87 o 
   8   2   4      240.10      239.56      5.37 o 
  -9   3   4      125.27      136.15     15.78 o 
  -8   3   4       22.52       27.60      3.47 o 
  -7   3   4       12.72       12.20      1.84 o 
  -6   3   4      179.87      180.77      5.58 o 
  -5   3   4      998.15     1087.13     19.36 o 
  -4   3   4      539.96      599.56      6.55 o 
  -3   3   4      321.13      259.80      4.12 o 
  -2   3   4      160.32      183.95      2.79 o 
  -1   3   4     4041.04     3985.12     30.27 o 
   0   3   4     1384.14     1504.04     10.97 o 
   1   3   4     1570.47     1574.76     11.41 o 
   2   3   4      247.73      290.36      4.16 o 
   3   3   4      751.22      719.03      5.38 o 
   4   3   4      129.08      131.68      3.30 o 
   5   3   4      304.99      299.47     10.32 o 
   6   3   4      659.06      653.57      9.47 o 
   7   3   4      191.84      178.43      4.21 o 
   8   3   4        0.15        3.14      2.03 o 
  -8   4   4      256.00      250.97      6.12 o 
  -7   4   4      135.78      141.51      4.90 o 
  -6   4   4      105.50      114.16      4.54 o 
  -5   4   4       51.80       50.91      2.59 o 
  -4   4   4     1433.25     1508.14     16.47 o 
  -3   4   4       44.12       37.04      1.80 o 
  -2   4   4     3173.72     3206.37     22.65 o 
  -1   4   4     1712.09     1834.47     13.61 o 
   0   4   4     1606.09     1634.25     17.65 o 
   1   4   4       36.90       29.43      1.69 o 
   2   4   4      894.74      820.71      7.56 o 
   3   4   4       81.74       79.35      1.85 o 
   4   4   4      329.70      321.45      4.29 o 
   5   4   4      240.67      237.38     15.52 o 
   6   4   4      387.79      385.28     12.48 o 
   7   4   4        0.02        3.95      2.75 o 
  -8   5   4       43.41       44.13      4.84 o 
  -7   5   4      299.54      309.06      6.82 o 
  -6   5   4       14.78       15.19      1.91 o 
  -5   5   4       12.03       10.31      1.55 o 
  -4   5   4       20.98       18.30      1.45 o 
  -3   5   4      762.97      821.52      8.02 o 
  -2   5   4      179.02      175.34      3.04 o 
  -1   5   4      265.15      229.06      3.97 o 
   0   5   4      265.34      255.00      4.21 o 
   1   5   4      591.95      593.09      6.65 o 
   2   5   4      387.42      423.27      6.24 o 
   3   5   4      188.11      178.64      4.66 o 
   4   5   4       16.50       17.73      1.92 o 
   5   5   4      646.80      676.64     19.42 o 
   6   5   4        0.03        0.24      2.18 o 
   7   5   4      224.85      218.03      8.50 o 
  -7   6   4       12.62       14.19      6.08 o 
  -6   6   4      177.78      174.32     10.44 o 
  -5   6   4       40.16       36.70      2.92 o 
  -4   6   4      230.88      232.58      4.82 o 
  -3   6   4      236.46      228.96      3.95 o 
  -2   6   4      141.96      136.14      4.02 o 
  -1   6   4        3.18        5.21      1.25 o 
   0   6   4      278.82      281.32      7.08 o 
   1   6   4       11.55       12.88      1.97 o 
   2   6   4      243.25      235.10      6.34 o 
   3   6   4      189.43      189.70      6.97 o 
   4   6   4      220.31      206.95      7.26 o 
   5   6   4      138.32      123.67      7.28 o 
   6   6   4      225.51      229.64     10.81 o 
  -6   7   4        1.19        0.98      1.84 o 
  -5   7   4      278.58      285.12      9.06 o 
  -4   7   4       71.25       64.78      6.44 o 
  -3   7   4      271.00      253.49      8.55 o 
  -2   7   4        8.44        7.90      2.90 o 
  -1   7   4       26.74       26.91      2.69 o 
   0   7   4       32.24       37.37      5.77 o 
   1   7   4      322.50      321.48     10.53 o 
   2   7   4        7.05        8.97      1.56 o 
   3   7   4      158.15      145.36      6.93 o 
   4   7   4       28.84       28.31      3.47 o 
   5   7   4      105.13      107.67     11.89 o 
  -5   8   4        8.02       13.34      3.23 o 
  -4   8   4       90.19       85.51      4.88 o 
  -3   8   4       74.24       56.23      9.91 o 
  -2   8   4       10.34        8.34      1.98 o 
  -1   8   4        4.86        6.58      2.69 o 
   0   8   4       46.72       49.28      8.14 o 
   1   8   4       21.45       18.45      2.49 o 
   2   8   4      163.45      162.14      4.59 o 
   3   8   4       35.42       34.37      3.32 o 
   4   8   4      183.86      173.94     10.78 o 
  -3   9   4       53.23       54.22     10.37 o 
  -2   9   4        3.84        1.97      1.27 o 
  -1   9   4      149.13      147.38     11.89 o 
   0   9   4       99.71       84.86      9.77 o 
   1   9   4      184.13      197.48     12.34 o 
   2   9   4        0.96       -0.31      1.80 o 
  -9   0   5      509.25      529.44     11.20 o 
  -7   0   5      688.84      731.07     18.91 o 
  -5   0   5      888.06      868.66     24.16 o 
  -3   0   5     3868.17     3887.50     51.01 o 
  -1   0   5     2267.41     2177.10     17.77 o 
   1   0   5      342.91      509.44      5.48 o 
   3   0   5     3443.98     3685.40     29.58 o 
   5   0   5       19.62       23.56      2.93 o 
   7   0   5      725.33      737.68     29.79 o 
  -9   1   5        6.86        6.40      1.66 o 
  -8   1   5      103.63      105.64      4.98 o 
  -7   1   5        0.19       -0.41      2.14 o 
  -6   1   5      649.53      652.15      8.21 o 
  -5   1   5       58.24       69.58      2.46 o 
  -4   1   5      274.12      250.57      3.16 o 
  -3   1   5        0.13        1.34      0.69 o 
  -2   1   5     3816.64     3946.98     31.19 o 
  -1   1   5      188.39      158.90      3.61 o 
   0   1   5     1225.99     1098.88      7.49 o 
   1   1   5      125.47      126.39      1.81 o 
   2   1   5     1039.33      984.75      6.57 o 
   3   1   5        2.30        2.59      0.85 o 
   4   1   5      434.58      411.91      4.10 o 
   5   1   5     1094.45     1034.32     12.63 o 
   6   1   5     1357.25     1420.75     29.10 o 
   7   1   5       76.01       82.35      3.27 o 
   8   1   5      534.03      510.92     10.50 o 
  -9   2   5       41.01       41.77      3.80 o 
  -8   2   5       62.81       68.19      5.86 o 
  -7   2   5      335.41      328.80      6.73 o 
  -6   2   5        2.07        3.53      1.17 o 
  -5   2   5     1254.12     1296.50     15.09 o 
  -4   2   5       99.87      103.67      2.07 o 
  -3   2   5       22.40       17.85      1.09 o 
  -2   2   5      642.07      768.21      5.60 o 
  -1   2   5     3833.81     3695.35     94.98 o 
   0   2   5       66.09       62.36      1.49 o 
   1   2   5     1628.56     1556.81     15.67 o 
   2   2   5      111.56      133.03      2.40 o 
   3   2   5      320.48      325.41      4.32 o 
   4   2   5       12.03       14.94      1.45 o 
   5   2   5     1303.09     1332.49     15.77 o 
   6   2   5      192.56      200.59      5.95 o 
   7   2   5       53.90       50.13      3.08 o 
   8   2   5        9.77        4.63      1.70 o 
  -9   3   5       17.72       10.03      2.48 o 
  -8   3   5      308.46      326.33      8.75 o 
  -7   3   5      109.70      100.75      4.40 o 
  -6   3   5       64.24       81.86      4.41 o 
  -5   3   5      188.98      192.32      4.94 o 
  -4   3   5     1381.87     1417.96     10.30 o 
  -3   3   5       49.74       57.82      2.02 o 
  -2   3   5     1259.95     1245.53      9.90 o 
  -1   3   5     1277.58     1363.75     11.62 o 
   0   3   5     1533.88     1417.21      9.49 o 
   1   3   5      631.82      730.95      6.49 o 
   2   3   5     2440.52     2515.08     18.21 o 
   3   3   5        2.82        2.41      1.09 o 
   4   3   5      656.58      660.83     11.32 o 
   5   3   5        3.73        7.35      1.81 o 
   6   3   5      251.76      273.43      6.59 o 
   7   3   5       15.30       10.67      2.89 o 
  -8   4   5       13.96       12.25      2.02 o 
  -7   4   5       56.58       58.57      3.83 o 
  -6   4   5      232.29      235.70      7.00 o 
  -5   4   5      329.24      324.54      6.70 o 
  -4   4   5      228.92      251.37      3.98 o 
  -3   4   5     1009.06     1029.35      7.63 o 
  -2   4   5      851.29      894.00      7.97 o 
  -1   4   5       29.86       27.82      2.97 o 
   0   4   5        2.15        3.14      0.59 o 
   1   4   5     3118.74     3216.85     23.09 o 
   2   4   5       83.25       94.53      2.92 o 
   3   4   5     2208.28     2303.87     21.47 o 
   4   4   5       47.12       41.85      2.42 o 
   5   4   5      211.36      223.82      7.79 o 
   6   4   5        4.01        4.19      2.34 o 
   7   4   5      343.07      317.97      9.36 o 
  -8   5   5      102.38      104.58      6.92 o 
  -7   5   5        2.06        0.52      1.42 o 
  -6   5   5      442.47      448.93     12.45 o 
  -5   5   5       30.23       32.77      2.35 o 
  -4   5   5      271.37      258.55      5.09 o 
  -3   5   5      564.27      580.97      7.08 o 
  -2   5   5      239.63      234.76      4.35 o 
  -1   5   5        3.38        2.83      0.74 o 
   0   5   5      299.59      303.62      7.36 o 
   1   5   5       31.84       34.04      2.29 o 
   2   5   5      280.34      286.45      7.38 o 
   3   5   5        4.44        7.07      2.14 o 
   4   5   5      176.36      168.28      5.00 o 
   5   5   5        3.89        3.50      2.31 o 
   6   5   5       32.53       27.38      3.57 o 
   7   5   5       18.50       18.50      3.81 o 
  -7   6   5      191.15      195.49     15.22 o 
  -6   6   5        1.52        0.82      3.24 o 
  -5   6   5      161.64      164.17      5.22 o 
  -4   6   5      121.95      126.04      3.15 o 
  -3   6   5      216.34      216.03      3.96 o 
  -2   6   5      738.51      771.00     13.94 o 
  -1   6   5      443.91      454.05     10.66 o 
   0   6   5       90.54       95.45      3.97 o 
   1   6   5       85.52       75.10      3.03 o 
   2   6   5       17.22       18.46      1.74 o 
   3   6   5      218.14      224.81      4.78 o 
   4   6   5      539.59      531.48     13.95 o 
   5   6   5      324.47      322.97      9.32 o 
   6   6   5        7.96        7.99      3.41 o 
  -6   7   5       50.95       50.01      4.78 o 
  -5   7   5        0.70        0.65      0.96 o 
  -4   7   5      175.04      175.81      5.92 o 
  -3   7   5        3.02        5.24      1.83 o 
  -2   7   5       96.16       93.97      4.27 o 
  -1   7   5       63.37       65.94      4.75 o 
   0   7   5      592.73      640.54      8.51 o 
   1   7   5        0.12        1.69      1.24 o 
   2   7   5        3.40        6.17      2.42 o 
   3   7   5        4.47        3.81      1.92 o 
   4   7   5      388.12      388.45     10.03 o 
   5   7   5       76.39       86.35      5.42 o 
  -5   8   5       50.27       46.08      3.90 o 
  -4   8   5       13.15       10.72      3.17 o 
  -3   8   5      183.40      176.00     11.12 o 
  -2   8   5        0.20        3.10      1.37 o 
  -1   8   5       34.22       31.34      5.47 o 
   0   8   5        0.92        1.40      0.98 o 
   1   8   5      207.48      213.18      5.90 o 
   2   8   5       12.87       15.16      2.59 o 
   3   8   5       11.92        6.88      2.19 o 
   4   8   5       35.66       25.10      4.41 o 
  -3   9   5        4.78       11.89      5.85 o 
  -2   9   5       93.78       93.22     17.08 o 
  -1   9   5       29.02       20.87      5.80 o 
   0   9   5       24.41       22.07      4.69 o 
   1   9   5      111.96       93.26     26.87 o 
  -8   0   6      154.09      140.58      7.22 o 
  -6   0   6     1198.42     1240.93     19.27 o 
  -4   0   6     1270.05     1249.13     19.58 o 
  -2   0   6     3116.25     3080.89     30.25 o 
   0   0   6      189.92      165.38      2.94 o 
   2   0   6     2300.94     2475.91     20.33 o 
   4   0   6      148.01      147.05      4.05 o 
   6   0   6      538.70      522.78      9.27 o 
   8   0   6      137.15      108.95      6.27 o 
  -9   1   6       72.87       79.41      4.88 o 
  -8   1   6      161.11      159.81      5.19 o 
  -7   1   6      250.52      250.97      8.36 o 
  -6   1   6       65.33       56.26      2.80 o 
  -5   1   6     1659.60     1667.63     13.21 o 
  -4   1   6       11.59        6.41      0.86 o 
  -3   1   6     1172.00     1160.82      8.41 o 
  -2   1   6      151.55      206.06      2.34 o 
  -1   1   6      240.63      191.48      2.46 o 
   0   1   6     1798.76     1897.35     13.93 o 
   1   1   6      498.22      431.63      3.60 o 
   2   1   6      342.19      368.58      3.54 o 
   3   1   6      841.82      805.74      5.07 o 
   4   1   6      122.88      111.83      2.38 o 
   5   1   6      502.84      528.57      7.93 o 
   6   1   6        3.68        4.10      1.70 o 
   7   1   6      168.56      157.90      6.83 o 
   8   1   6        0.43        2.79      1.66 o 
  -9   2   6        6.19        4.10      3.42 o 
  -8   2   6      233.62      246.08     10.17 o 
  -7   2   6      184.02      180.34      6.14 o 
  -6   2   6      496.51      498.64      8.58 o 
  -5   2   6      609.04      649.24      6.13 o 
  -4   2   6      332.78      344.85      3.68 o 
  -3   2   6       36.90       24.88      1.21 o 
  -2   2   6     2194.99     2258.45     15.33 o 
  -1   2   6      526.08      534.79      5.05 o 
   0   2   6     2206.42     2140.50     17.67 o 
   1   2   6      161.02      173.53      2.79 o 
   2   2   6     2109.28     2220.52     14.78 o 
   3   2   6      142.66      139.36      2.72 o 
   4   2   6      922.68      934.95     10.98 o 
   5   2   6      298.16      284.79      3.93 o 
   6   2   6      583.29      584.48     14.91 o 
   7   2   6       47.91       41.42      2.54 o 
  -8   3   6       21.99       22.81      2.94 o 
  -7   3   6       87.42       76.79      3.67 o 
  -6   3   6      303.54      293.69      5.01 o 
  -5   3   6      246.48      232.22      4.23 o 
  -4   3   6       69.99       67.52      2.76 o 
  -3   3   6      554.00      544.89      4.16 o 
  -2   3   6      495.41      492.12      4.66 o 
  -1   3   6     1384.84     1350.26      8.83 o 
   0   3   6      145.67      164.05      2.16 o 
   1   3   6     1740.55     1782.62     12.29 o 
   2   3   6      256.22      268.56      3.40 o 
   3   3   6     1368.88     1417.09     11.01 o 
   4   3   6      131.83      137.08      6.70 o 
   5   3   6      396.68      399.49      7.07 o 
   6   3   6       13.89       14.85      1.84 o 
   7   3   6      453.04      449.81      8.00 o 
  -8   4   6      295.89      285.44      9.65 o 
  -7   4   6       31.96       34.90      2.22 o 
  -6   4   6       55.18       61.75      3.23 o 
  -5   4   6       55.99       46.56      2.55 o 
  -4   4   6        3.51        5.34      1.16 o 
  -3   4   6       37.18       33.22      1.68 o 
  -2   4   6      948.36      945.07      9.37 o 
  -1   4   6      168.01      150.46      2.60 o 
   0   4   6      361.85      339.71      3.27 o 
   1   4   6       69.69       69.51      1.71 o 
   2   4   6      380.00      363.93      5.78 o 
   3   4   6       89.01       83.89      3.34 o 
   4   4   6      266.73      276.02      5.78 o 
   5   4   6       21.93       22.84      4.31 o 
   6   4   6      119.74      116.81      4.43 o 
   7   4   6       37.63       29.04      3.47 o 
  -8   5   6       32.49       28.46      3.98 o 
  -7   5   6      207.28      224.16      6.71 o 
  -6   5   6       37.01       34.69      2.66 o 
  -5   5   6      228.00      238.00      4.68 o 
  -4   5   6       17.56       18.18      1.83 o 
  -3   5   6      658.09      700.97     10.58 o 
  -2   5   6       30.08       31.31      2.10 o 
  -1   5   6     1443.32     1502.42     22.15 o 
   0   5   6        4.76        6.99      1.52 o 
   1   5   6      658.56      691.02      7.63 o 
   2   5   6        0.03        1.97      2.47 o 
   3   5   6      446.34      449.32      6.99 o 
   4   5   6       18.53       17.99      1.91 o 
   5   5   6      792.07      839.03     12.60 o 
   6   5   6       25.80       23.43      3.42 o 
  -7   6   6        4.55        3.36      1.73 o 
  -6   6   6      151.29      155.27     17.56 o 
  -5   6   6       78.30       71.66      4.25 o 
  -4   6   6      626.61      618.05      6.96 o 
  -3   6   6      497.18      470.89      8.40 o 
  -2   6   6        6.07        4.32      1.16 o 
  -1   6   6        5.69        5.11      1.30 o 
   0   6   6     1037.75     1074.09     12.45 o 
   1   6   6        0.57        2.24      1.33 o 
   2   6   6        4.56        7.64      1.66 o 
   3   6   6       41.13       39.86      2.51 o 
   4   6   6       80.40       86.15      3.77 o 
   5   6   6       77.42       75.36      5.77 o 
  -5   7   6       99.01      114.83      5.15 o 
  -4   7   6        6.23        5.61      3.04 o 
  -3   7   6      291.70      282.61      5.88 o 
  -2   7   6      160.07      156.43      9.11 o 
  -1   7   6        2.47        0.76      1.08 o 
   0   7   6      105.24       97.95      4.52 o 
   1   7   6       58.79       58.95      3.17 o 
   2   7   6      107.62      105.53      6.17 o 
   3   7   6       61.33       61.08      3.20 o 
   4   7   6       15.78       10.11      4.31 o 
   5   7   6        6.23        7.97      3.28 o 
  -4   8   6      256.02      256.48     12.45 o 
  -3   8   6      127.16       89.05     17.95 o 
  -2   8   6      180.17      160.04     12.77 o 
  -1   8   6       11.76        7.44      2.42 o 
   0   8   6       98.26      103.54      6.11 o 
   1   8   6       95.29       90.23      4.09 o 
   2   8   6      250.57      264.72      6.19 o 
   3   8   6        8.63        6.40      2.11 o 
  -2   9   6        5.27        3.82      3.23 o 
  -1   9   6      100.56       95.31     16.46 o 
   0   9   6        6.21        5.10      2.23 o 
   1   9   6       49.09       43.00     10.82 o 
  -9   0   7      224.52      235.00     13.49 o 
  -7   0   7      337.14      338.41      7.71 o 
  -5   0   7        4.26        3.71      1.78 o 
  -3   0   7     5793.71     5957.26     85.19 o 
  -1   0   7     1100.65     1057.28     17.21 o 
   1   0   7      529.98      506.97      5.77 o 
   3   0   7     2047.66     2027.59     12.86 o 
   5   0   7       17.14       16.61      1.81 o 
   7   0   7      840.56      796.92     16.38 o 
  -9   1   7       78.80       82.95      7.15 o 
  -8   1   7      186.56      183.48      5.69 o 
  -7   1   7      374.78      364.42      8.15 o 
  -6   1   7     1270.79     1310.80     17.86 o 
  -5   1   7       76.88       78.37      2.63 o 
  -4   1   7      278.04      252.59      3.19 o 
  -3   1   7        3.48        2.64      0.69 o 
  -2   1   7     2873.79     2932.77     23.92 o 
  -1   1   7      763.23      844.14      7.31 o 
   0   1   7     2069.26     2052.00     17.85 o 
   1   1   7      308.59      304.32      3.03 o 
   2   1   7     1814.04     1847.27     11.74 o 
   3   1   7       96.94      100.49      2.25 o 
   4   1   7       10.86       16.19      1.25 o 
   5   1   7      331.54      290.58      5.11 o 
   6   1   7      502.75      499.14      8.67 o 
   7   1   7       35.02       29.45      2.31 o 
  -9   2   7       70.90       63.24      4.36 o 
  -8   2   7        0.04        3.34      1.30 o 
  -7   2   7       44.75       44.54      2.96 o 
  -6   2   7       13.65       12.57      1.58 o 
  -5   2   7      557.16      590.54      7.52 o 
  -4   2   7       47.85       48.87      1.93 o 
  -3   2   7      157.44      140.52      2.32 o 
  -2   2   7        0.84        0.24      0.45 o 
  -1   2   7      818.90      786.40      7.15 o 
   0   2   7     1621.84     1698.62     16.72 o 
   1   2   7     1265.63     1197.64      9.86 o 
   2   2   7      281.10      268.00      3.00 o 
   3   2   7       37.42       33.96      1.54 o 
   4   2   7       15.30       15.91      1.74 o 
   5   2   7     1255.93     1303.20     11.37 o 
   6   2   7       22.55       21.93      2.03 o 
   7   2   7      109.79      102.17      3.78 o 
  -8   3   7      199.63      199.82      7.42 o 
  -7   3   7       71.94       74.60      3.55 o 
  -6   3   7      225.73      234.44      5.20 o 
  -5   3   7       31.38       26.02      1.86 o 
  -4   3   7      235.84      252.66      3.39 o 
  -3   3   7       65.81       62.34      1.92 o 
  -2   3   7      288.46      272.97      2.85 o 
  -1   3   7       74.32       90.03      1.53 o 
   0   3   7      727.79      735.88      6.48 o 
   1   3   7      131.14      123.02      2.32 o 
   2   3   7      730.40      743.03      6.99 o 
   3   3   7       99.59      104.52      2.95 o 
   4   3   7     1988.81     2065.41     14.14 o 
   5   3   7       64.70       71.34      2.61 o 
   6   3   7      341.44      334.01     10.18 o 
   7   3   7       30.32       21.02      2.95 o 
  -8   4   7        2.26        3.82      1.40 o 
  -7   4   7      113.81      116.24      4.95 o 
  -6   4   7       66.53       74.41      3.71 o 
  -5   4   7      618.81      637.64      8.17 o 
  -4   4   7       57.00       54.85      2.19 o 
  -3   4   7     1139.57     1168.68     14.37 o 
  -2   4   7        0.25        0.65      0.67 o 
  -1   4   7      444.04      403.81      4.97 o 
   0   4   7       10.15       10.05      1.46 o 
   1   4   7      461.27      520.94      5.46 o 
   2   4   7       14.55       16.39      2.15 o 
   3   4   7     1732.56     1815.93     16.87 o 
   4   4   7      197.39      186.03      5.43 o 
   5   4   7      335.39      343.52      8.45 o 
   6   4   7       48.11       49.74      3.86 o 
  -7   5   7       12.46        8.52      2.19 o 
  -6   5   7      115.77      116.22      6.93 o 
  -5   5   7       58.82       60.74      3.06 o 
  -4   5   7      279.54      276.12      5.34 o 
  -3   5   7       11.89       10.48      1.13 o 
  -2   5   7        3.51        3.63      0.99 o 
  -1   5   7       36.00       38.93      1.94 o 
   0   5   7       78.47       71.15      2.46 o 
   1   5   7      409.88      418.56      8.30 o 
   2   5   7      429.79      423.09      9.69 o 
   3   5   7      201.74      202.20      4.82 o 
   4   5   7       43.09       46.34      3.05 o 
   5   5   7        1.69        3.15      2.48 o 
   6   5   7       73.83       70.77      5.01 o 
  -7   6   7      176.08      157.82      9.42 o 
  -6   6   7       13.11        9.31      2.16 o 
  -5   6   7      110.88      117.09      6.62 o 
  -4   6   7        7.46        6.16      1.03 o 
  -3   6   7      379.63      369.65      5.75 o 
  -2   6   7       37.35       39.59      3.49 o 
  -1   6   7      461.62      479.66      7.07 o 
   0   6   7       16.97       16.44      2.69 o 
   1   6   7      160.53      160.78      4.87 o 
   2   6   7      233.73      228.38      5.86 o 
   3   6   7      145.49      152.40      4.50 o 
   4   6   7        0.90        5.22      4.12 o 
   5   6   7      114.47      113.87     10.44 o 
  -5   7   7        4.79        1.18      3.19 o 
  -4   7   7      365.73      368.53     15.17 o 
  -3   7   7      131.87      120.96     10.29 o 
  -2   7   7      260.52      254.51      9.19 o 
  -1   7   7        7.65        6.12      1.65 o 
   0   7   7      673.62      695.54     16.28 o 
   1   7   7       23.44       24.46      2.77 o 
   2   7   7       59.31       60.37      3.14 o 
   3   7   7       35.59       32.01      3.40 o 
   4   7   7      215.09      229.65      7.74 o 
  -4   8   7        2.83        0.55      3.39 o 
  -3   8   7       11.08        6.87      3.72 o 
  -2   8   7        0.05        4.81      1.98 o 
  -1   8   7      141.12      122.12     28.00 o 
   0   8   7       36.59       27.71      7.12 o 
   1   8   7       50.15       58.10      4.26 o 
   2   8   7        5.34        4.76      1.76 o 
   3   8   7        4.19        6.68      2.44 o 
  -8   0   8       21.93       18.07      3.46 o 
  -6   0   8     1404.30     1540.24     20.15 o 
  -4   0   8      294.69      251.44      6.35 o 
  -2   0   8     2140.65     2103.97     26.54 o 
   0   0   8      298.22      258.00      6.63 o 
   2   0   8      420.16      384.79      4.85 o 
   4   0   8      522.46      534.30      9.73 o 
   6   0   8        9.20        8.33      2.23 o 
  -9   1   8       78.88       76.38      4.36 o 
  -8   1   8        0.59        1.76      2.17 o 
  -7   1   8      185.65      196.20      8.80 o 
  -6   1   8        0.12        1.46      0.75 o 
  -5   1   8      107.78      105.53      2.57 o 
  -4   1   8       12.57       12.88      1.43 o 
  -3   1   8     2104.44     2179.63     14.66 o 
  -2   1   8      219.60      234.66      3.17 o 
  -1   1   8     2127.02     2157.63     16.29 o 
   0   1   8      123.53      153.76      2.68 o 
   1   1   8      586.46      574.46      4.73 o 
   2   1   8      177.80      182.89      2.80 o 
   3   1   8     1088.20     1110.89      8.67 o 
   4   1   8        3.35        1.76      0.93 o 
   5   1   8      967.56      959.92      6.64 o 
   6   1   8       15.24       11.12      2.40 o 
   7   1   8      133.35      126.15      4.19 o 
  -8   2   8      133.50      129.34      7.49 o 
  -7   2   8       71.26       64.67      4.01 o 
  -6   2   8      405.60      408.42      7.15 o 
  -5   2   8      169.12      160.51      3.36 o 
  -4   2   8     1737.14     1787.47     14.27 o 
  -3   2   8       44.34       43.03      1.42 o 
  -2   2   8       91.44       87.40      2.09 o 
  -1   2   8      123.00      116.24      3.02 o 
   0   2   8     1041.41     1049.69     10.58 o 
   1   2   8      244.27      272.10      3.25 o 
   2   2   8     2641.84     2743.59     16.05 o 
   3   2   8       52.86       53.72      1.72 o 
   4   2   8      122.77      126.63      3.03 o 
   5   2   8        1.21        1.56      1.61 o 
   6   2   8      957.91      966.20     11.94 o 
   7   2   8       19.82       25.85      2.77 o 
  -8   3   8        0.74       -0.65      1.46 o 
  -7   3   8      286.21      294.64      7.56 o 
  -6   3   8       37.21       38.24      2.18 o 
  -5   3   8       75.60       71.85      2.26 o 
  -4   3   8       23.45       21.54      1.43 o 
  -3   3   8      322.34      306.69      3.37 o 
  -2   3   8      345.33      355.00      4.09 o 
  -1   3   8       17.28       16.76      1.99 o 
   0   3   8        1.31        1.88      1.06 o 
   1   3   8     1203.36     1238.34     14.53 o 
   2   3   8      159.97      163.91      2.72 o 
   3   3   8       22.70       30.24      1.65 o 
   4   3   8        0.41        0.86      1.18 o 
   5   3   8      248.70      251.45      4.58 o 
   6   3   8       23.51       23.79      2.51 o 
  -8   4   8      142.10      136.27      9.87 o 
  -7   4   8        4.79        3.94      1.29 o 
  -6   4   8      134.65      139.26      5.24 o 
  -5   4   8       31.36       28.27      2.05 o 
  -4   4   8        3.78        5.20      1.20 o 
  -3   4   8        9.85       10.61      1.05 o 
  -2   4   8      507.72      532.78      6.79 o 
  -1   4   8       65.92       60.31      2.43 o 
   0   4   8      238.99      227.36      4.07 o 
   1   4   8      283.46      275.10      4.11 o 
   2   4   8      355.78      351.03      7.49 o 
   3   4   8        6.10        5.67      1.80 o 
   4   4   8      714.25      737.09     18.31 o 
   5   4   8       11.01       10.96      2.51 o 
   6   4   8      157.58      147.50      6.13 o 
  -7   5   8      287.24      296.69      6.47 o 
  -6   5   8       33.16       35.19      3.72 o 
  -5   5   8      358.87      363.52      8.41 o 
  -4   5   8      129.57      115.26      2.71 o 
  -3   5   8      137.14      135.00      2.82 o 
  -2   5   8      195.66      187.24      4.07 o 
  -1   5   8     1767.00     1838.84     22.61 o 
   0   5   8       14.17       13.18      1.97 o 
   1   5   8       86.21       85.48      3.35 o 
   2   5   8       43.24       42.18      2.80 o 
   3   5   8      421.43      427.65     10.73 o 
   4   5   8      169.93      169.72      7.77 o 
   5   5   8      144.41      144.68      8.78 o 
  -6   6   8       74.18       83.27      8.84 o 
  -5   6   8      127.02      117.39      5.28 o 
  -4   6   8      332.94      309.05      5.86 o 
  -3   6   8        4.17        3.71      1.84 o 
  -2   6   8       96.39      102.46      4.71 o 
  -1   6   8       86.48       79.55      5.76 o 
   0   6   8      619.51      675.14     14.36 o 
   1   6   8        6.36        6.94      2.43 o 
   2   6   8      109.23      106.80      4.71 o 
   3   6   8        9.08        5.52      2.06 o 
   4   6   8      120.79      118.99      7.76 o 
   5   6   8       29.07       28.80      3.60 o 
  -5   7   8       85.50       99.00      7.82 o 
  -4   7   8       69.03       61.90      3.86 o 
  -3   7   8       94.22       89.98      5.11 o 
  -2   7   8        0.06        3.44      1.84 o 
  -1   7   8       33.97       35.48      3.27 o 
   0   7   8        1.59        2.07      1.62 o 
   1   7   8      150.53      145.88      5.38 o 
   2   7   8        5.89        6.28      2.76 o 
   3   7   8      100.40       98.80      4.71 o 
  -3   8   8       92.45       65.51     19.58 o 
  -2   8   8      190.54      185.55     17.73 o 
  -1   8   8        1.86        2.45      1.81 o 
   0   8   8       37.61       31.94      3.29 o 
   1   8   8        0.30       -0.04      1.40 o 
   2   8   8       50.56       53.45      6.74 o 
  -7   0   9      594.58      606.45     11.69 o 
  -5   0   9      178.31      164.80      9.00 o 
  -3   0   9      888.00      916.35     18.80 o 
  -1   0   9     3875.81     3915.07     37.64 o 
   1   0   9     3953.67     3958.60     33.87 o 
   3   0   9      687.13      703.43     12.34 o 
   5   0   9     1006.44     1039.71     10.53 o 
  -8   1   9       24.81       25.80      2.49 o 
  -7   1   9      188.75      170.16      5.97 o 
  -6   1   9      149.40      138.93      3.83 o 
  -5   1   9        0.81        3.13      1.11 o 
  -4   1   9      700.41      720.05      9.31 o 
  -3   1   9        5.99        6.37      0.75 o 
  -2   1   9      146.82      148.42      2.77 o 
  -1   1   9      273.66      284.31      3.59 o 
   0   1   9      676.07      671.21      5.48 o 
   1   1   9       16.00       13.78      0.87 o 
   2   1   9     1147.06     1189.30      9.07 o 
   3   1   9      484.28      487.45      6.50 o 
   4   1   9      124.09      121.35      2.97 o 
   5   1   9       16.56       19.83      1.53 o 
   6   1   9      156.48      165.97      4.17 o 
  -8   2   9        0.30        2.00      1.39 o 
  -7   2   9      476.06      493.45     10.85 o 
  -6   2   9      170.69      158.67      3.72 o 
  -5   2   9       33.62       32.26      1.97 o 
  -4   2   9        6.98        9.52      1.70 o 
  -3   2   9      340.08      350.75      6.58 o 
  -2   2   9       29.51       31.65      2.05 o 
  -1   2   9      285.27      280.13      4.63 o 
   0   2   9        6.72        3.88      1.03 o 
   1   2   9      972.29      950.16      7.82 o 
   2   2   9       34.60       40.68      1.46 o 
   3   2   9       43.15       52.33      1.68 o 
   4   2   9       89.34       89.49      2.37 o 
   5   2   9      347.24      339.80      4.70 o 
   6   2   9       30.32       24.54      2.13 o 
  -8   3   9      236.55      243.13     10.07 o 
  -7   3   9       13.39       11.47      1.43 o 
  -6   3   9      257.35      271.56      7.18 o 
  -5   3   9        4.62        5.32      1.04 o 
  -4   3   9      476.22      500.67      8.16 o 
  -3   3   9      262.89      252.60      3.88 o 
  -2   3   9     2179.76     2238.56     18.68 o 
  -1   3   9        8.99       11.89      1.58 o 
   0   3   9       10.32       10.05      1.13 o 
   1   3   9        0.66        1.96      1.19 o 
   2   3   9      579.67      586.41      8.89 o 
   3   3   9       22.22       21.13      1.35 o 
   4   3   9     1296.07     1364.97     23.47 o 
   5   3   9        4.73        5.41      1.96 o 
   6   3   9      273.59      262.04      8.01 o 
  -7   4   9      113.06      111.89      4.86 o 
  -6   4   9       58.32       58.87      3.54 o 
  -5   4   9      469.83      443.66      7.12 o 
  -4   4   9       10.05        9.83      1.48 o 
  -3   4   9      155.03      173.72      3.28 o 
  -2   4   9      212.86      210.92      3.98 o 
  -1   4   9      380.02      373.47      5.85 o 
   0   4   9      217.80      200.36      3.83 o 
   1   4   9       11.56       15.28      1.42 o 
   2   4   9      459.92      480.24      9.56 o 
   3   4   9      253.67      251.55      7.01 o 
   4   4   9      111.10      106.08      4.73 o 
   5   4   9      155.02      164.16      9.01 o 
  -7   5   9       17.20       11.69      3.22 o 
  -6   5   9       57.11       59.40      3.81 o 
  -5   5   9        1.69        1.54      1.64 o 
  -4   5   9      547.29      533.01     11.24 o 
  -3   5   9      156.29      166.53      4.51 o 
  -2   5   9       30.68       31.24      2.16 o 
  -1   5   9      134.03      126.25      4.44 o 
   0   5   9      496.16      513.30     10.24 o 
   1   5   9        1.50        2.87      1.85 o 
   2   5   9      204.44      209.99      6.37 o 
   3   5   9       63.01       59.60      3.06 o 
   4   5   9      188.25      188.42      6.36 o 
   5   5   9        4.52        3.93      3.78 o 
  -6   6   9        3.04        2.54      2.04 o 
  -5   6   9      137.89      156.28      4.90 o 
  -4   6   9        1.79        1.43      1.73 o 
  -3   6   9      200.65      193.11      6.23 o 
  -2   6   9        4.33        6.59      1.55 o 
  -1   6   9      177.73      171.86      5.73 o 
   0   6   9        0.06       -0.44      1.76 o 
   1   6   9      281.85      271.93      5.96 o 
   2   6   9       19.75       15.24      1.86 o 
   3   6   9      239.18      227.09      5.41 o 
   4   6   9        4.61        3.96      2.26 o 
  -5   7   9       14.20       13.86      3.52 o 
  -4   7   9       16.49       18.74      3.73 o 
  -3   7   9       11.78        9.45      2.31 o 
  -2   7   9      236.60      230.28      6.18 o 
  -1   7   9       65.02       62.32      3.93 o 
   0   7   9      278.16      285.85      8.01 o 
   1   7   9        0.97        2.18      1.66 o 
   2   7   9      100.90      107.29      4.18 o 
   3   7   9        0.03       -1.15      2.20 o 
  -3   8   9        8.37       10.77      6.06 o 
  -2   8   9        0.92        1.33      2.72 o 
  -1   8   9      120.00      121.19     12.13 o 
   0   8   9       15.45       17.82      2.73 o 
   1   8   9       54.99       52.60      4.68 o 
  -8   0  10       44.72       44.10      4.68 o 
  -6   0  10       25.30       26.00      2.42 o 
  -4   0  10       18.64       20.69      4.00 o 
  -2   0  10     1359.90     1367.86     17.39 o 
   0   0  10      136.06      114.07      6.24 o 
   2   0  10       78.00       81.88      4.58 o 
   4   0  10     1348.54     1357.31     17.93 o 
   6   0  10      257.31      269.82     10.94 o 
  -8   1  10       80.51       74.89      5.76 o 
  -7   1  10      367.68      375.21      6.89 o 
  -6   1  10       14.29       14.17      1.43 o 
  -5   1  10      237.94      240.19      3.88 o 
  -4   1  10       79.02       75.50      3.03 o 
  -3   1  10     1031.05     1061.80     10.93 o 
  -2   1  10       90.98       94.93      3.24 o 
  -1   1  10      578.35      583.41      6.31 o 
   0   1  10       16.81       17.26      1.67 o 
   1   1  10     1667.08     1725.11     13.38 o 
   2   1  10      144.13      126.85      3.41 o 
   3   1  10      574.78      575.64      7.44 o 
   4   1  10       91.62       92.71      2.73 o 
   5   1  10      435.03      438.20      6.27 o 
   6   1  10       63.45       63.81      3.54 o 
  -8   2  10      164.20      171.22     18.26 o 
  -7   2  10        0.06        2.48      1.55 o 
  -6   2  10      107.39      104.72      6.83 o 
  -5   2  10       36.75       31.84      2.58 o 
  -4   2  10      974.66     1034.56     14.88 o 
  -3   2  10       26.16       27.69      1.75 o 
  -2   2  10      633.78      621.85      7.20 o 
  -1   2  10       27.42       25.04      2.02 o 
   0   2  10      315.99      331.44      4.79 o 
   1   2  10      315.54      310.59      5.43 o 
   2   2  10      627.25      651.13      6.63 o 
   3   2  10        0.59        0.76      1.11 o 
   4   2  10      316.43      321.58      4.91 o 
   5   2  10      112.64       98.37      3.76 o 
   6   2  10      354.98      352.43     11.04 o 
  -8   3  10        2.42        2.36      4.84 o 
  -7   3  10      112.96      124.90      8.69 o 
  -6   3  10      142.87      147.57      5.18 o 
  -5   3  10      599.70      586.81      7.11 o 
  -4   3  10       51.27       46.75      2.25 o 
  -3   3  10        3.11        6.50      1.48 o 
  -2   3  10      158.29      148.00      3.50 o 
  -1   3  10       37.52       34.65      2.03 o 
   0   3  10       47.52       47.52      2.21 o 
   1   3  10      816.68      842.53      9.88 o 
   2   3  10        5.15        4.09      1.48 o 
   3   3  10        6.65       10.01      1.35 o 
   4   3  10        9.33        6.25      1.99 o 
   5   3  10       75.72       73.56      4.46 o 
  -7   4  10        8.79        8.33      2.38 o 
  -6   4  10      272.92      278.91      6.65 o 
  -5   4  10        6.11        6.20      3.34 o 
  -4   4  10      188.82      186.69      3.55 o 
  -3   4  10        7.57       10.34      1.43 o 
  -2   4  10      550.62      540.17      6.98 o 
  -1   4  10      102.28       99.79      2.86 o 
   0   4  10      551.73      542.04      5.94 o 
   1   4  10       83.80       72.77      2.60 o 
   2   4  10       50.89       42.88      2.67 o 
   3   4  10        8.74        7.02      1.74 o 
   4   4  10      396.63      411.70     10.85 o 
   5   4  10      104.65       97.83      5.62 o 
  -6   5  10       12.76       12.92      2.35 o 
  -5   5  10       70.09       60.77      3.81 o 
  -4   5  10       45.52       49.13      2.59 o 
  -3   5  10      153.20      155.84      4.53 o 
  -2   5  10       71.25       56.36      2.99 o 
  -1   5  10      409.69      438.60      7.52 o 
   0   5  10       11.07        6.48      2.65 o 
   1   5  10      108.13      107.07      4.28 o 
   2   5  10       65.71       56.75      2.94 o 
   3   5  10      431.78      438.19      8.64 o 
   4   5  10       15.96       15.51      3.05 o 
  -5   6  10       47.04       49.22      4.31 o 
  -4   6  10       70.80       66.18      3.34 o 
  -3   6  10       13.76       11.46      2.18 o 
  -2   6  10      114.59      105.79      3.94 o 
  -1   6  10        0.05        2.38      1.59 o 
   0   6  10      204.73      211.62      5.81 o 
   1   6  10      127.69      106.35      4.76 o 
   2   6  10      457.92      487.64      8.92 o 
   3   6  10       44.87       41.39      3.26 o 
  -4   7  10        0.99        0.40      2.33 o 
  -3   7  10       87.50       88.82      4.86 o 
  -2   7  10        8.11        7.25      2.08 o 
  -1   7  10      151.50      153.58      4.95 o 
   0   7  10        8.27       10.41      2.32 o 
   1   7  10       20.76       23.10      2.67 o 
   2   7  10        7.02        6.58      2.28 o 
  -5   0  11      779.56      781.90     12.07 o 
  -3   0  11       76.17       71.96      5.67 o 
  -1   0  11      260.87      265.44      7.69 o 
   1   0  11      983.83     1059.20     22.14 o 
   3   0  11      651.33      681.46     10.95 o 
   5   0  11      391.59      395.86      9.60 o 
  -8   1  11       95.54       93.60      8.50 o 
  -7   1  11       49.60       44.29      5.17 o 
  -6   1  11       96.64      106.58      7.92 o 
  -5   1  11        8.00        7.70      1.37 o 
  -4   1  11       92.21       92.80      3.07 o 
  -3   1  11      774.40      791.63     12.28 o 
  -2   1  11       97.21       99.02      4.18 o 
  -1   1  11      132.99      138.14      4.88 o 
   0   1  11     1389.11     1429.90     19.76 o 
   1   1  11        0.33        0.77      0.90 o 
   2   1  11      254.14      252.45      5.00 o 
   3   1  11      417.74      442.29      9.10 o 
   4   1  11      545.23      538.44      6.03 o 
   5   1  11        0.89        2.56      1.14 o 
  -8   2  11       17.96       11.38      3.72 o 
  -7   2  11      119.91      109.67     12.37 o 
  -6   2  11       23.08       19.59      2.20 o 
  -5   2  11      119.96      130.19      3.42 o 
  -4   2  11       26.90       21.15      2.25 o 
  -3   2  11      991.13     1016.85     15.27 o 
  -2   2  11       42.79       41.45      2.05 o 
  -1   2  11        2.74        4.11      0.85 o 
   0   2  11      581.67      571.99      9.28 o 
   1   2  11      708.09      686.39      7.13 o 
   2   2  11       28.50       27.68      1.82 o 
   3   2  11      436.65      469.53      8.96 o 
   4   2  11       36.62       36.63      2.17 o 
   5   2  11       46.46       49.31      7.59 o 
  -7   3  11       21.34       22.87      2.69 o 
  -6   3  11      109.96      108.06      4.66 o 
  -5   3  11       45.81       42.85      4.37 o 
  -4   3  11      245.46      258.42      5.34 o 
  -3   3  11        9.66        8.97      1.43 o 
  -2   3  11     1517.41     1569.39     13.07 o 
  -1   3  11        9.30       11.78      1.76 o 
   0   3  11      196.26      207.37      5.21 o 
   1   3  11       11.67        9.94      1.40 o 
   2   3  11       45.50       45.13      2.20 o 
   3   3  11        6.97        5.63      1.27 o 
   4   3  11      110.65      111.62      4.94 o 
   5   3  11        6.86        8.20      2.52 o 
  -7   4  11       12.81       13.97      2.41 o 
  -6   4  11       32.27       29.65      2.91 o 
  -5   4  11      247.99      231.58      4.56 o 
  -4   4  11       57.14       60.82      2.72 o 
  -3   4  11      251.82      258.15      4.11 o 
  -2   4  11       37.89       31.25      2.32 o 
  -1   4  11      416.87      447.33      5.39 o 
   0   4  11       55.82       45.22      2.34 o 
   1   4  11      226.88      245.42      6.29 o 
   2   4  11       54.63       51.42      2.94 o 
   3   4  11      154.46      155.78      6.72 o 
   4   4  11        1.94        0.77      2.33 o 
  -6   5  11       96.01       87.34      6.72 o 
  -5   5  11       59.89       60.01      3.34 o 
  -4   5  11      198.16      201.19      5.22 o 
  -3   5  11        9.41        8.53      2.35 o 
  -2   5  11       72.70       74.67      4.25 o 
  -1   5  11       11.55       12.53      2.39 o 
   0   5  11      265.83      268.26      8.01 o 
   1   5  11       75.38       77.91      4.07 o 
   2   5  11      126.97      122.65      4.40 o 
   3   5  11       27.68       19.43      2.70 o 
  -5   6  11       34.90       33.95      3.84 o 
  -4   6  11        8.29        6.39      2.02 o 
  -3   6  11       48.84       43.67      4.66 o 
  -2   6  11       29.17       26.80      3.07 o 
  -1   6  11      255.29      275.33      8.38 o 
   0   6  11        0.06        0.67      1.51 o 
   1   6  11       18.59       18.46      2.57 o 
   2   6  11       36.31       33.21      2.78 o 
  -3   7  11        0.50        1.29      1.69 o 
  -2   7  11       82.69       79.50      5.56 o 
  -1   7  11        0.50        3.85      3.31 o 
   0   7  11       23.26       20.08      2.57 o 
   1   7  11        0.42        1.71      1.74 o 
  -6   0  12       16.56       20.37      3.53 o 
  -4   0  12      439.87      436.79      8.50 o 
  -2   0  12        2.92        2.46      1.64 o 
   0   0  12     2238.46     2240.54     25.75 o 
   2   0  12      147.14      162.30      6.72 o 
   4   0  12      462.31      438.36     20.35 o 
  -6   1  12        6.80        3.66      0.91 o 
  -5   1  12       28.82       29.20      2.79 o 
  -4   1  12      237.85      224.46      4.90 o 
  -3   1  12      651.79      677.44     11.27 o 
  -2   1  12       15.20       13.38      2.21 o 
  -1   1  12      110.96      107.37      5.75 o 
   0   1  12        0.97        1.37      2.04 o 
   1   1  12       47.45       54.14      3.78 o 
   2   1  12      313.99      306.48      8.02 o 
   3   1  12      229.01      235.31      6.14 o 
   4   1  12       22.65       23.03      2.23 o 
   5   1  12      497.19      506.48     17.13 o 
  -7   2  12      145.86      139.60      9.80 o 
  -6   2  12      227.02      206.57      6.85 o 
  -5   2  12       58.05       50.85      3.06 o 
  -4   2  12      177.21      195.17      4.25 o 
  -3   2  12       23.57       25.50      2.63 o 
  -2   2  12      390.95      410.31      7.62 o 
  -1   2  12       11.04       11.77      2.05 o 
   0   2  12      351.59      374.80      8.12 o 
   1   2  12       89.14       84.48      3.91 o 
   2   2  12      427.06      426.96      9.45 o 
   3   2  12       77.31       65.36      3.04 o 
   4   2  12       75.73       71.89      3.33 o 
  -7   3  12       47.31       59.83      6.46 o 
  -6   3  12        7.25        7.28      2.47 o 
  -5   3  12      424.58      428.13      8.42 o 
  -4   3  12       36.39       37.31      2.64 o 
  -3   3  12      273.49      269.95      4.17 o 
  -2   3  12        5.27        6.97      2.31 o 
  -1   3  12      428.29      433.51      6.09 o 
   0   3  12        0.11        0.76      2.76 o 
   1   3  12      384.19      379.64      7.63 o 
   2   3  12       45.26       45.22      2.26 o 
   3   3  12      511.43      507.54      8.03 o 
   4   3  12        6.04        2.10      3.80 o 
  -6   4  12      139.05      142.68      4.98 o 
  -5   4  12       34.44       31.72      2.43 o 
  -4   4  12       80.10       75.25      3.07 o 
  -3   4  12        0.11        1.12      1.35 o 
  -2   4  12      103.63      118.28      4.66 o 
  -1   4  12        2.30        2.21      1.33 o 
   0   4  12      300.78      300.71      5.49 o 
   1   4  12       12.72       15.61      2.02 o 
   2   4  12       66.60       58.82      4.76 o 
   3   4  12        3.60        0.15      1.83 o 
  -5   5  12       57.56       57.95      4.59 o 
  -4   5  12       12.46        9.35      1.64 o 
  -3   5  12      190.61      177.27      5.43 o 
  -2   5  12      167.11      146.51      5.05 o 
  -1   5  12      154.50      152.45      4.71 o 
   0   5  12       33.50       36.96      3.58 o 
   1   5  12      232.75      247.04     14.35 o 
   2   5  12       69.66       65.42      3.45 o 
   3   5  12      177.84      175.58      9.10 o 
  -4   6  12       42.95       47.84      3.39 o 
  -3   6  12        0.59        3.89      2.01 o 
  -2   6  12       54.25       55.60      3.96 o 
  -1   6  12        0.33        2.42      1.15 o 
   0   6  12       28.05       22.87      3.78 o 
   1   6  12       66.86       60.12      6.89 o 
  -7   0  13      122.93      126.54      9.76 o 
  -5   0  13       56.08       51.23      5.34 o 
  -3   0  13       52.78       50.59      4.86 o 
  -1   0  13       37.46       36.48      7.12 o 
   1   0  13       41.93       51.53      4.57 o 
   3   0  13       29.01       26.64      4.05 o 
  -6   1  13      210.60      203.74      5.67 o 
  -5   1  13        2.03        3.13      1.51 o 
  -4   1  13      595.20      600.90     12.55 o 
  -3   1  13      522.06      523.71      7.45 o 
  -2   1  13       25.93       28.24      2.69 o 
  -1   1  13      114.28      110.77      4.38 o 
   0   1  13      367.08      370.99      6.56 o 
   1   1  13        3.51        2.73      1.07 o 
   2   1  13      636.81      667.71      9.62 o 
   3   1  13        0.40        1.19      1.02 o 
   4   1  13      230.61      225.69      6.44 o 
  -7   2  13       38.91       33.42      5.83 o 
  -6   2  13       24.28       24.52      3.43 o 
  -5   2  13      113.60      117.95      3.79 o 
  -4   2  13       22.09       22.41      3.11 o 
  -3   2  13      274.47      284.55      7.14 o 
  -2   2  13       47.00       52.27      3.45 o 
  -1   2  13      658.45      659.65     13.54 o 
   0   2  13        9.83        8.10      1.88 o 
   1   2  13       97.25       98.53      4.22 o 
   2   2  13        1.15        2.27      1.73 o 
   3   2  13      346.78      347.98      7.22 o 
   4   2  13        4.36        4.62      1.66 o 
  -6   3  13       17.83       16.49      3.17 o 
  -5   3  13       31.54       33.95      2.31 o 
  -4   3  13       51.70       52.78      3.33 o 
  -3   3  13        1.13        1.33      1.52 o 
  -2   3  13      204.47      223.79      4.68 o 
  -1   3  13       49.01       52.12      3.34 o 
   0   3  13      336.44      358.81      6.90 o 
   1   3  13        1.52        1.33      1.56 o 
   2   3  13       43.26       41.96      3.54 o 
   3   3  13       63.52       71.43      8.56 o 
  -5   4  13      122.76      125.17      4.95 o 
  -4   4  13        2.69        0.10      1.47 o 
  -3   4  13      235.10      228.82      5.88 o 
  -2   4  13       65.47       60.53      3.16 o 
  -1   4  13      347.41      341.21      6.76 o 
   0   4  13       69.83       75.14      4.36 o 
   1   4  13      528.36      553.30     10.72 o 
   2   4  13        0.19       -2.21      2.32 o 
   3   4  13       14.61       12.18      4.29 o 
  -4   5  13       45.65       47.05      3.91 o 
  -3   5  13        2.35        3.01      2.43 o 
  -2   5  13       78.76       71.38      4.73 o 
  -1   5  13        0.96        2.71      2.35 o 
   0   5  13       60.03       65.06      4.44 o 
   1   5  13       96.30       94.60      5.90 o 
  -2   6  13        1.21        0.39      2.28 o 
  -1   6  13       45.98       45.26      4.75 o 
  -6   0  14      148.68      159.07     23.20 o 
  -4   0  14      533.21      526.16     10.03 o 
  -2   0  14      121.36      124.75      7.23 o 
   0   0  14      421.10      410.85      9.28 o 
   2   0  14       55.91       61.33      4.93 o 
  -6   1  14      119.09      116.64      5.85 o 
  -5   1  14       53.53       56.11      4.16 o 
  -4   1  14      167.94      168.56      4.29 o 
  -3   1  14       52.31       56.51      3.44 o 
  -2   1  14       83.13       78.67      3.92 o 
  -1   1  14      439.79      446.90      8.75 o 
   0   1  14       57.17       54.16      3.52 o 
   1   1  14       88.90       91.58      4.50 o 
   2   1  14       10.70       12.92      2.21 o 
   3   1  14       62.41       60.75      4.27 o 
  -6   2  14       38.84       38.48      5.08 o 
  -5   2  14        2.36        5.86      2.04 o 
  -4   2  14      117.12      117.18      4.89 o 
  -3   2  14       48.82       45.11      3.40 o 
  -2   2  14      164.08      159.65      6.06 o 
  -1   2  14       18.58       19.48      2.19 o 
   0   2  14       91.01      100.87      4.74 o 
   1   2  14        1.66        3.52      1.41 o 
   2   2  14      127.03      120.23      4.17 o 
   3   2  14        0.04        1.43      1.83 o 
  -5   3  14      234.88      233.96      5.24 o 
  -4   3  14       84.47       71.47      3.53 o 
  -3   3  14      165.63      163.71      5.04 o 
  -2   3  14       12.79        9.31      1.85 o 
  -1   3  14      176.14      171.71      4.95 o 
   0   3  14      251.26      260.29      9.53 o 
   1   3  14      585.10      603.11      9.19 o 
   2   3  14       20.10       18.64      2.73 o 
  -4   4  14       78.34       81.73      3.52 o 
  -3   4  14        6.51        5.96      1.60 o 
  -2   4  14       94.74       91.74      5.24 o 
  -1   4  14       56.62       63.50      5.83 o 
   0   4  14       83.99       91.91      4.80 o 
   1   4  14       18.86       20.33      3.71 o 
  -3   5  14      111.20      112.26      6.00 o 
  -2   5  14        4.03        2.38      2.48 o 
  -1   5  14       43.74       39.53      7.60 o 
   0   5  14        0.24        2.22      2.39 o 
  -5   0  15      145.64      144.52      7.01 o 
  -3   0  15      172.04      175.06      7.82 o 
  -1   0  15       48.28       56.73      6.53 o 
   1   0  15      268.07      283.07      8.09 o 
  -5   1  15        0.04       -0.64      1.49 o 
  -4   1  15      310.56      308.97      5.88 o 
  -3   1  15       14.59       17.00      2.57 o 
  -2   1  15       71.91       63.16      4.09 o 
  -1   1  15       22.07       22.24      2.60 o 
   0   1  15      103.03       97.77      4.49 o 
   1   1  15        9.23        7.61      1.57 o 
   2   1  15       55.63       51.74      3.61 o 
  -5   2  15      124.92      116.35      9.26 o 
  -4   2  15       56.85       53.42      3.81 o 
  -3   2  15       69.01       72.56      4.14 o 
  -2   2  15        0.05        2.21      1.32 o 
  -1   2  15      455.65      445.96      7.39 o 
   0   2  15      150.41      148.32      7.07 o 
   1   2  15       96.22       99.08      4.52 o 
  -4   3  15        1.80        1.49      1.27 o 
  -3   3  15       39.13       28.90      2.91 o 
  -2   3  15      179.00      175.66      6.79 o 
  -1   3  15        0.49        3.09      1.74 o 
   0   3  15      156.57      172.36     16.47 o 
   1   3  15        2.37       -0.06      1.86 o 
  -3   4  15        7.36        5.50      2.95 o 
  -2   4  15       30.97       29.90      3.79 o 
  -1   4  15       28.41       26.37      3.53 o 
  -4   0  16      115.51      112.41      8.72 o 
  -2   0  16      241.79      239.55      8.02 o 
   0   0  16       46.35       46.26      5.09 o 
  -4   1  16        1.48        2.36      1.22 o 
  -3   1  16       65.94       63.34      4.25 o 
  -2   1  16        1.84        4.67      1.69 o 
  -1   1  16      394.45      422.50      8.07 o 
   0   1  16       34.20       28.04      3.19 o 
  -3   2  16        0.43        1.80      1.57 o 
  -2   2  16       23.49       21.22      2.83 o 
  -1   2  16        7.15        6.56      1.66 o 
   0   2  16      198.39      199.13      9.12 o 
                                                 
